# Supplementary material for: Light/dark phase influences intra-individual plasticity in maintenance metabolic rate and exploratory behavior independently in the Asiatic toad
Source: BMC Zool. 2022 Jul 11;7:39. doi: 10.1186/s40850-022-00139-4 (PMC10127016; doi:10.1186/s40850-022-00139-4)
Supplement: Supplementary file 1 — Additional file 1. [file 40850_2022_139_MOESM1_ESM.xls]

## Sheet: raw_data
group	id	altitude	trial	gender	bm(g)	svl(cm)	MRWF_CO2(uLO2 h-1)	MRWF_O2(uLO2 h-1)	RQ	exploration-totaltime (s)	boldness（s）	Boldness
day	118	790m	1	female	247.55	125.23	6792.44	4579.43	0.524	64.04	1500	1
day	221	1590m	1	female	116.65	98.18	2840.4	3761.16	0.812	202.88	1500	1
day	324	2010m	1	female	112.85	94.53	5192.09	7168.5	0.729	142.56	1500	1
day	425	2500m	1	female	83	86.5	4579.86	4441.54	0.826	142.42	72.12	0
day	125	790m	1	female	227.1	109.03	4390.07	4363.9	0.638	196.6	1500	1
day	234	1590m	1	female	94.7	85.36	2291.31	2694.6	0.704	20	1500	1
day	419	2500m	1	female	102.05	93.02	9887.35	11052	0.913	169.68	1500	1
day	336	2010m	1	female	114.1	92.86	2716.39	2564.62	0.76	151.644	1500	1
day	230	1590m	1	female	92.4	89.21	3426.49	4030.83	0.695	163.54	1500	1
day	131	790m	1	female	168.55	94.64	5313.08	6535.37	0.743	393.14	589.96	0
day	306	2010m	1	female	62.85	78.72	1918.49	1171.17	0.438	154.44	1500	1
day	431	2500m	1	female	120.15	96.08	4152.45	5213.2	0.664	275.12	341.92	0
day	129	790m	1	female	149.8	101.47	3691.39	5025.48	0.716	129.084	1500	1
day	228	1590m	1	female	124.55	95.43	4976.08	6344.47	0.609	246.34	1500	1
day	334	2010m	1	female	165.7	97.35	3882.1	4657.22	0.699	121.2	1500	1
day	127	790m	1	female	201.2	117.56	5479.01	7534.26	0.707	160.8	1500	1
day	428	2500m	1	female	101.25	94.1	5611.7	7372.97	0.733	218.24	1500	1
day	225	1590m	1	female	94.9	91.98	4045.26	5108.9	0.613	83.28	1500	1
day	132	790m	1	female	183.5	113.14	11177.6	11428.6	0.588	50.26	1500	1
night	118	790m	1	female	226.6	125.23	25364.3	49661.9	0.468	109	1500	1
night	221	1590m	1	female	114.15	98.18	4837.64	7123.27	0.68	66.694	1500	1
night	324	2010m	1	female	112.05	94.53	4634.22	6208.96	0.746	168.76	1500	1
night	425	2500m	1	female	81.45	86.5	6138.91	7900.45	0.826	217.88	125.64	0
night	125	790m	1	female	219.4	109.03	4889.46	6521.28	0.696	116.52	1500	1
night	234	1590m	1	female	94.1	85.36	2078.26	2997.74	0.604	16.56	1500	1
night	419	2500m	1	female	99.5	93.02	7542.11	10581	0.707	346.44	570.8	0
night	336	2010m	1	female	101.15	92.86	3450.64	3580.35	0.757	14.68	1500	1
night	230	1590m	1	female	92.05	89.21	3325.56	3656	0.388	197.96	410.08	0
night	131	790m	1	female	162.9	94.64	17781.3	20964.4	0.559	395.24	578.28	0
night	306	2010m	1	female	65.35	78.72	1778.11	1556.07	0.445	51.04	1500	1
night	431	2500m	1	female	122.65	96.08	3740.66	4835.04	0.638	258.52	1039.92	0
night	129	790m	1	female	161.9	101.47	3604.39	4935.67	0.634	17.2	1500	1
night	228	1590m	1	female	116.8	95.43	4313.64	6751.05	0.627	29.48	1387.24	0
night	334	2010m	1	female	149.2	97.35	4124.6	5069.47	0.713	24	1500	1
night	127	790m	1	female	195.65	117.56	22793.7	30098.2	0.387	115.92	1500	1
night	428	2500m	1	female	101.95	94.1	4371.75	6468.12	0.629	229.32	354.36	0
night	225	2010m	1	female	89.95	91.98	10625	13576.8	0.741	167.08	1500	1
night	132	790m	1	female	175.45	113.14	6039.81	7316.09	0.568	69	1500	1
day	118	790m	2	female	231.85	125.41	5617.77	5785.62	0.619	53.56	1500	1
day	221	1590m	2	female	134.9	99.94	2318.38	2911.18	0.549	90.16	1500	1
day	324	2010m	2	female	105.95	92.81	4993.57	6466.41	0.748	101.04	1500	1
day	425	2500m	2	female	75.4	86.83	3896.97	4419.76	0.706	207.018	1327.2	0
day	125	790m	2	female	233.6	115.46	7949.55	11070.8	0.718	54	1500	1
day	234	1590m	2	female	89.95	86.77	1906.8	1484.2	0.423	180.08	1500	1
day	419	2500m	2	female	103.25	93.06	5471.24	6760.27	0.735	31	1500	1
day	336	2010m	2	female	111.2	89.81	3185.41	3966.49	0.716	22.32	1500	1
day	230	1590m	2	female	97.9	86.38	5675.64	5099.75	0.75	34.96	1500	1
day	131	790m	2	female	173.55	102.93	5804.51	4168.55	0.585	153.88	1500	1
day	431	2500m	2	female	120.5	96.46	2884.71	3195.26	0.556	25.12	1500	1
day	129	790m	2	female	139.65	100.48	4522.84	6455.76	0.696	47.96	1500	1
day	228	1590m	2	female	125.9	93.87	3557.98	5461.65	0.586	230.28	1500	1
day	334	2010m	2	female	153	92.81	4738.75	6557.62	0.708	15.48	1500	1
day	127	790m	2	female	209.8	116.23	7538.01	10927.6	0.652	325.28	1500	1
day	428	2500m	2	female	124.2	97.54	4256.71	5911.64	0.7	35.68	1500	1
day	225	1590m	2	female	103.5	94.93	2877.53	2761.88	0.691	195.28	1500	1
day	132	790m	2	female	183.5	113.14	4986.86	6017.93	0.676	408.76	1500	1
day	309	2010m	2	female	57.8	84.97	4546.2	8545.81	0.753	169.64	1500	1
day	305	2010m	2	female	78.3	96.02	14439.1	14250.7	0.941	230.12	1500	1
day	316	2010m	2	female	77.8	88.13	3555.53	4157.67	0.696	277.36	247.8	0
night	118	790m	2	female	218.05	125.41	5627.77	5785.62	0.619	25.52	1500	1
night	221	1590m	2	female	133.95	99.94	2373.14	2838.6	0.588	53.6	1500	1
night	324	2010m	2	female	107.65	922.81	6437.2	8093.82	0.786	51.76	1500	1
night	425	2500m	2	female	76.05	86.83	3590.08	3427.52	0.634	121.16	902.32	0
night	125	790m	2	female	227.35	115.46	6898.24	10803.7	0.72	292.56	1500	1
night	234	1590m	2	female	89.55	86.77	2292.98	3049.43	0.663	157.56	1500	1
night	419	2500m	2	female	101.1	93.06	5720.53	6848.75	0.848	93.2	1500	1
night	336	2010m	2	female	106.8	89.81	3893.7	5440.87	0.534	29.36	1500	1
night	230	1590m	2	female	93.25	86.38	5375.2	5687.4	0.749	17.12	1373.2	0
night	131	790m	2	female	165.65	102.93	6240.4	9174.67	0.682	408.704	258.92	0
night	431	2500m	2	female	121.35	96.46	2970.32	3578.88	0.66	34	1500	1
night	129	790m	2	female	149.9	100.48	4043.14	6589.5	0.645	11.08	1500	1
night	228	1590m	2	female	116.55	93.87	3584.61	5527.67	0.614	15.6	1500	1
night	334	2010m	2	female	146.35	92.81	5599.06	8592.49	0.566	21.382	1500	1
night	127	790m	2	female	206.75	116.23	9781.07	17171.1	0.729	376.55	1409.96	0
night	428	2500m	2	female	106.85	97.54	7915.94	10507.8	0.621	24.24	1500	1
night	225	1590m	2	female	103.65	94.98	3767.95	3543.44	0.714	107.84	1500	1
night	132	790m	2	female	175.45	113.14	5418.95	7099.88	0.668	164.4	1500	1
night	309	2010m	2	female	54.5	84.97	7465.44	9198.96	0.474	29.52	1500	1
night	305	2010m	2	female	72.95	96.02	10849.9	11601.4	0.723	233.76	377.28	0
night	316	2010m	2	female	72.05	88.13	3952.36	4535.97	0.783	311.356	239.48	0
day	118	790m	3	female	226.5	117.1	5361.57	4652.1	0.484	22.4	1500	1
day	221	1590m	3	female	112.4	96.22	2235.09	1002.34	0.726	26.04	1500	1
day	324	2010m	3	female	109.55	93.11	4822.25	5964.52	0.647	22.72	1500	1
day	425	2500m	3	female	75.1	84.76	3152.73	3246.28	0.681	115.52	1500	1
day	125	790m	3	female	242.95	110.66	7762.18	9437.74	0.705	262.48	442.84	0
day	234	1590m	3	female	93.3	85.3	2173.86	2156.55	0.375	23.2	1500	1
day	419	2500m	3	female	103	90.22	12800.6	14461	0.884	66.2	1500	1
day	336	2010m	3	female	114.55	93.55	3646.42	4466.1	0.634	115.08	1500	1
day	230	1590m	3	female	100.75	89.22	3652.26	4448.8	0.698	167.68	1500	1
day	131	790m	3	female	170.7	96.21	6851.63	5758.79	0.527	61.16	1500	1
day	431	2500m	3	female	121.05	94.51	3021.88	3609.22	0.658	35.8	1500	1
day	129	790m	3	female	144.95	95.61	3375.84	3471.65	0.521	85.84	1500	1
day	228	1590m	3	female	126.45	94.43	5180.46	7261	0.578	140.32	1500	1
day	334	2010m	3	female	150.95	98.79	5106.13	5535.5	0.718	128.542	1500	1
day	127	790m	3	female	203.85	114.61	9484.91	12792.5	0.729	283.36	1500	1
day	428	2500m	3	female	110.15	99.64	6457.61	8121.23	0.64	59.2	1500	1
day	225	1590m	3	female	96.6	92.52	2461.96	1724.08	0.63	328.76	914.88	0
day	132	790m	3	female	183.5	113.14	5166.5	5875.77	0.657	245.88	1500	1
day	309	2010m	3	female	57.75	81.21	4226.95	5539.12	0.735	82.84	397.6	0
day	305	2010m	3	female	73.9	93.72	9071.19	11602.1	0.853	154.56	1500	1
day	316	2010m	3	female	77.05	87	2484.59	2264.75	0.724	75.08	1500	1
night	118	790m	3	female	214.15	117.1	5124.22	3663.3	0.589	33.08	1500	1
night	221	1590m	3	female	113.7	96.22	2382.22	2939.36	0.586	186.86	1500	1
night	324	2010m	3	female	111.4	93.11	4422.14	6193.87	0.672	53.08	1500	1
night	425	2500m	3	female	69.55	84.76	3321.38	3846.51	0.773	57.68	1500	1
night	125	790m	3	female	234	110.66	7194.6	7782.66	0.715	265	1500	1
night	234	1590m	3	female	93.3	85.3	1932.57	2686.85	0.657	252.16	402.84	0
night	419	2500m	3	female	100.45	90.22	12371.3	16766.4	0.793	39.6	1500	1
night	336	2010m	3	female	102.85	93.55	5478.56	6011.61	0.701	408.9	336.48	0
night	230	1590m	3	female	92.3	89.22	3292.57	3907.1	0.628	12.48	1500	1
night	131	790m	3	female	155.65	96.21	6598.07	7610.62	0.627	77.18	1500	1
night	431	2500m	3	female	121.15	94.51	3137.69	3115.6	0.625	178.88	934.88	0
night	129	790m	3	female	152.3	95.61	7094.96	8384.61	0.466	148	1500	1
night	228	1590m	3	female	119.55	94.43	5649.38	8432.49	0.681	160.64	1456	0
night	334	2010m	3	female	136.45	98.79	8130.09	9674.19	0.727	97.32	1500	1
night	127	790m	3	female	212.3	114.61	10290.7	12347.5	0.747	39.16	1500	1
night	428	2500m	3	female	105	99.64	5051.29	6474.74	0.723	13.48	1500	1
night	225	1590m	3	female	96.45	92.52	3849.21	3027.21	0.558	274.52	365.8	0
night	132	790m	3	female	175.45	113.14	5603.72	6877.88	0.67	93.36	53.08	0
night	309	2010m	3	female	55.4	81.21	5008.59	5735.42	0.839	22.84	1500	1
night	305	2010m	3	female	75.15	93.72	9580.3	16376.8	0.727	222.48	1500	1
night	316	2010m	3	female	76.4	87	2164.6	2580.67	0.571	416.6	1500	1
day	118	790m	4	female	212.6	118.56	6357.25	4718.73	0.32	93.44	1500	1
day	221	1590m	4	female	122.1	96.34	2326.45	2689.4	0.554	15.88	1500	1
day	324	2010m	4	female	113.55	90.67	3791.54	4377.12	0.83	93.44	1500	1
day	425	2500m	4	female	73.65	86.87	3402.99	4054.05	0.608	16.36	1500	1
day	125	790m	4	female	209.9	112.98	5522.52	5322.3	0.755	481.88	1500	1
day	234	1590m	4	female	100.75	89.19	2793.06	3572.91	0.561	279.66	1500	1
day	419	2500m	4	female	105.6	94.86	9363.63	12052.1	0.796	104.64	1500	1
day	336	2010m	4	female	111	93.44	4932.24	6313.83	0.723	144.44	432.08	0
day	230	1590m	4	female	102.25	90.39	4415.52	5262.01	0.744	167.72	1500	1
day	131	790m	4	female	169.25	99.96	6964.22	9756.82	0.527	163.12	284.04	0
day	431	2500m	4	female	116.25	94.96	3108.66	4126.96	0.658	187.34	1500	1
day	129	790m	4	female	148.85	104.92	4163.21	3628.71	0.641	13.52	1500	1
day	228	1590m	4	female	116.1	94.12	3370.78	3597	0.683	103.24	1500	1
day	334	2010m	4	female	147.65	96.1	5382.77	4069.27	0.441	11.88	1500	1
day	127	790m	4	female	183.25	113.19	7161.86	10522.7	0.695	309.04	1500	1
day	428	2500m	4	female	115.45	101.94	3411.58	4341.93	0.641	18.12	1500	1
day	225	1590m	4	female	89.15	95.99	2552.69	3429.05	0.489	124.76	1500	1
day	132	790m	4	female	183.5	113.14	4400.45	5145.1	0.637	33.52	1500	1
day	309	2010m	4	female	58.25	86.8	3660.01	4877.44	0.702	99.4	1500	1
day	305	2010m	4	female	86.5	95.11	3144.8	3989.12	0.7	54.36	1500	1
day	316	2010m	4	female	71.35	81.94	2183.2	2200.56	0.669	211.22	410.64	0
night	118	790m	4	female	214	118.56	5589.42	6017.71	0.494	84.96	702.28	0
night	221	1590m	4	female	121.2	96.34	2141.26	2656.26	0.673	79.04	1500	1
night	324	2010m	4	female	111.05	90.67	4904.56	6573.23	0.691	46.72	1500	1
night	425	2500m	4	female	71.4	86.87	3422.21	4206.11	0.616	533.24	199.4	0
night	125	790m	4	female	212.9	112.98	5984.14	6980.73	0.642	283.2	1500	1
night	234	1590m	4	female	99.25	89.19	2508.61	3514.88	0.71	153.92	1500	1
night	419	2500m	4	female	107.05	94.86	8678.63	10264.6	0.841	92.68	1500	1
night	336	2010m	4	female	103.45	93.44	7326.13	7536.45	0.791	42.92	1237.2	0
night	230	1590m	4	female	90.25	90.39	3868.57	5436.67	0.672	171.42	1500	1
night	131	790m	4	female	164.75	99.96	18189	22683.3	0.684	408.62	223.36	0
night	431	2500m	4	female	114.8	94.96	3376.09	4865.76	0.655	123.08	642.12	0
night	129	790m	4	female	150.25	104.92	5224.74	6734.54	0.668	13.12	1500	1
night	228	1590m	4	female	116	94.12	4124.56	6267.3	0.661	21.44	987.52	0
night	334	2010m	4	female	137.2	96.1	4188.5	5673.94	0.588	1.64	1500	1
night	127	790m	4	female	186.3	113.19	14543.7	18679.1	0.446	163.8	1500	1
night	428	2500m	4	female	114.95	101.94	3623.43	5301.69	0.64	13.8	1500	1
night	225	1590m	4	female	88.6	95.99	3226.8	3397.37	0.608	131.5	1500	1
night	132	790m	4	female	175.45	113.14	5552.45	7075.29	0.647	123	1500	1
night	309	2010m	4	female	58.65	86.8	4295.49	6476.84	0.609	134.68	1500	1
night	305	2010m	4	female	85.6	95.11	3650.72	5723	0.604	276.6	384	0
night	316	2010m	4	female	73.5	81.94	2182.56	2516.33	0.651	406	94.2	0
