# Supplementary material for: Light/dark phase influences intra-individual plasticity in maintenance metabolic rate and exploratory behavior independently in the Asiatic toad
Source: BMC Zool. 2022 Jul 11;7:39. doi: 10.1186/s40850-022-00139-4 (PMC10127016; doi:10.1186/s40850-022-00139-4)
Supplement: Supplementary file 4 — Additional file 4. [file 40850_2022_139_MOESM4_ESM.xlsx]

## Sheet: RMwf
	trial1	trial2	trial3	trial4
day	3.66081	3.76235	3.66765	3.67382
day	3.57532	3.46407	3.00101	3.42966
day	3.85543	3.81066	3.77558	3.64119
day	3.64753	3.6454	3.51139	3.60789
day	3.63987	4.04418	3.97487	3.7261
day	3.43049	3.17149	3.33376	3.55302
day	4.04344	3.82996	4.1602	4.08106
day	3.40902	3.59841	3.64993	3.80029
day	3.60539	3.70755	3.64824	3.72115
day	3.81527	3.61998	3.76033	3.98931
day	3.06862	3.50451	3.55741	3.61563
day	3.7171	3.80995	3.54054	3.55975
day	3.70118	3.73732	3.861	3.55594
day	3.8024	3.81675	3.74316	3.60952
day	3.66813	4.03852	4.10695	4.02213
day	3.87704	3.77171	3.90962	3.63768
day	3.86764	3.44121	3.23656	3.53517
day	3.70833	3.77945	3.76906	3.71139
day	4.05799	3.93175	3.74344	3.68819
day		4.15384	4.06454	3.60088
day		3.61885	3.35502	3.34253
night	4.69602	3.76235	3.56387	3.77943
night	3.85268	3.4531	3.46825	3.42427
night	3.79302	3.90815	3.79196	3.81778
night	3.89765	3.53498	3.58507	3.62388
night	3.81433	4.03357	3.89113	3.8439
night	3.47679	3.48422	3.42924	3.54591
night	4.02453	3.83561	4.22444	4.01134
night	3.55393	3.73567	3.77899	3.87717
night	3.56301	3.75491	3.59185	3.73533
night	4.32148	3.96259	3.88142	4.35571
night	3.19203	3.55375	3.49354	3.68715
night	3.6844	3.81885	3.92348	3.82831
night	3.69335	3.74254	3.92596	3.79708
night	3.82937	3.93412	3.98561	3.75388
night	3.70496	4.2348	4.09158	4.27136
night	4.47854	4.02151	3.81122	3.72441
night	3.81078	3.54943	3.48104	3.53114
night	4.1328	3.85125	3.83745	3.84974
night	3.86428	3.96374	3.75856	3.81136
night		4.06451	4.21423	3.75762
night		3.65667	3.41173	3.40077

## Sheet: RQ
	trial1	trial2	trial3	trial4
day	1.68877	1.85707	1.62255	1.37713
day	2.25241	1.73152	2.0668	1.7402
day	2.07301	2.11277	1.9098	2.29332
day	2.28416	2.02587	1.97585	1.83675
day	1.89269	2.05033	2.02385	2.12761
day	2.02182	1.52653	1.45499	1.75242
day	2.49179	2.08548	2.42056	2.21666
day	2.13828	2.04623	1.88514	2.06061
day	2.00371	2.117	2.00973	2.10434
day	2.10223	1.79499	1.69384	1.69384
day	1.5496	1.74368	1.93093	1.93093
day	1.94255	2.00571	1.68371	1.89838
day	2.04623	1.79679	1.78247	1.97981
day	1.83859	2.02993	2.05033	1.55426
day	2.01174	1.91938	2.07301	2.00371
day	2.0279	2.01375	1.89648	1.89838
day	2.08132	1.99571	1.87761	1.63068
day	1.84596	1.966	1.929	1.8908
day	1.80038	2.12336	2.08548	2.01778
day		2.56254	2.34668	2.01375
day		2.00571	2.06267	1.95228
night	1.5968	1.85707	1.80219	1.63886
night	1.97388	1.80038	1.79679	1.96011
night	2.10855	2.1946	1.95815	1.99571
night	2.28416	1.88514	2.16626	1.85151
night	2.00571	2.05443	2.04419	1.90028
night	1.82942	1.94061	1.929	2.03399
night	2.0279	2.33497	2.21002	2.31868
night	2.13187	1.70574	2.01577	2.2056
night	1.47403	2.11488	1.87386	1.95815
night	1.74892	1.97783	1.87199	1.98179
night	1.56049	1.93479	1.86825	1.92514
night	1.89269	1.90599	1.59361	1.95033
night	1.88514	1.84781	1.97585	1.93673
night	1.87199	1.76121	2.06886	1.80038
night	2.0401	2.07301	2.11066	1.56205
night	1.47256	1.86079	2.06061	1.89648
night	1.87573	2.04214	1.74717	1.83675
night	2.09803	1.95033	1.95424	1.9098
night	1.76473	1.60641	2.31405	1.83859
night		2.06061	2.06886	1.82942
night		2.18803	1.77004	1.91746

## Sheet: Exploration
	trial1	trial2	trial3	trial4
day	3.58227	3.39117	2.59544	4.02247
day	5.1025	3.97862	2.71813	2.3355
day	4.57903	4.12013	2.60675	4.02247
day	4.57765	5.13422	4.29292	2.35693
day	5.05352	3.39969	5.522	6.65326
day	2.50676	4.91927	2.62353	5.63045
day	4.83031	2.86747	3.61891	4.16461
day	4.66659	2.59259	4.2879	4.59747
day	4.77601	2.97519	4.81277	4.81313
day	6.25056	4.68763	3.53206	4.77224
day	4.69286	2.68831	2.99694	4.97927
day	5.60225	3.27821	3.91914	2.22303
day	4.44161	5.30469	4.55684	4.14744
day	5.41554	2.3173	4.4359	2.13657
day	4.3566	5.8976	5.6532	5.80567
day	4.75131	2.99386	3.49694	2.43198
day	5.21802	5.04308	5.91689	4.39547
day	3.88291	6.32572	5.41244	2.93705
day	3.32566	4.82996	3.8766	4.0995
day		5.30356	4.69398	3.40663
day		5.61621	3.76138	5.16595
night	4.21709	2.70137	2.92517	3.90677
night	3.6271	3.39195	4.97536	3.82116
night	4.82226	3.35579	3.38182	3.25197
night	5.21538	4.35616	3.46915	6.86321
night	4.30429	5.70888	5.53821	5.65222
night	2.36574	4.72174	5.45447	4.688
night	6.01273	4.0193	3.09114	4.0124
night	2.27988	2.82006	6.32638	3.16843
night	5.06421	2.39	2.16911	4.84545
night	6.26079	6.32544	3.79335	6.32506
night	3.3414	2.94989	4.90919	4.37722
night	5.49631	2.09136	4.63194	2.20264
night	2.39342	2.32279	4.74986	2.56079
night	2.82359	2.55859	4.07299	1.16388
night	2.65095	6.16844	3.08056	4.77833
night	4.29748	2.65906	2.22101	2.23705
night	5.2979	4.20328	5.5985	4.46699
night	4.80748	4.7837	4.02141	4.37635
night	3.66519	2.82476	2.61097	4.49985
night		5.32916	5.24891	5.61148
night		5.819	6.36269	6.31259
